# Supplementary material for: Perceptions, facilitators and barriers of digital interdisciplinary consultation: a qualitative study
Source: Fam Pract. 2025 Sep 29;42(5):cmaf074. doi: 10.1093/fampra/cmaf074 (PMC12478473; doi:10.1093/fampra/cmaf074)
Supplement: cmaf074_Supplementary_Data [file cmaf074_supplementary_data.zip]

Archive with 7 entries (7 files):
- Supplement 2 interview guide health insurance.pdf
- Supplement 2 interview guide medical specialist.pdf
- Supplement 2 interview guide patient(representatives).pdf
- Supplement 2 interview guide platform developer.pdf
- Supplement 2 interview guide primary-secondary care coordinator.pdf
- Supplement 1 COREQ 32.pdf
- Supplement 2 interview guide GP.pdf
